# Supplementary material for: Treating Withdrawal and Pain in Inpatients With Opioid Use Disorder: A Brief Educational Intervention for Internal Medicine Residents
Source: MedEdPORTAL. 2021 Mar 10;17:11123. doi: 10.15766/mep_2374-8265.11123 (PMC7970646; doi:10.15766/mep_2374-8265.11123)
Supplement: Supplementary file 1 — Presentation Materials.pptxPre- and Postsurvey.docx [file mep_2374-8265.11123-s001.zip]

Archive with 3 entries (3 files):
- A. Presentation Materials.pptx
- B. Pre- and Postsurvey.docx
- _Educational_Summary_Report_11123.pdf
